# Supplementary material for: SARS-CoV-2 infection activates a subset of intrinsic pathways to inhibit type I interferons in vitro and in vivo
Source: Int J Med Sci. 2021 Apr 28;18(12):2561–9. doi: 10.7150/ijms.56630 (PMC8176179; doi:10.7150/ijms.56630)
Supplement: Supplementary file 1 — Supplementary tables. [file ijmsv18p2561s1.zip]

Archive with 4 entries (4 files):
- Table S1-S4/Table S1.xlsx
- Table S1-S4/Table S2.xlsx
- Table S1-S4/Table S3.xlsx
- Table S1-S4/Table S4.xlsx
