# Supplementary material for: SARS-CoV-2 infection activates a subset of intrinsic pathways to inhibit type I interferons in vitro and in vivo
Source: Int J Med Sci. 2021 Apr 28;18(12):2561–9. doi: 10.7150/ijms.56630 (PMC8176179; doi:10.7150/ijms.56630)
Supplement: Supplementary file 1 — Supplementary tables. [file ijmsv18p2561s1.zip › Table S1-S4/Table S1.xlsx]

## Sheet: Table S1
	Series1_NHBE_Mock_1	Series1_NHBE_Mock_2	Series1_NHBE_Mock_3	Series1_NHBE_SARS-CoV-2_1	Series1_NHBE_SARS-CoV-2_2	Series1_NHBE_SARS-CoV-2_3
IFI6	5.18	10.58	2.69	24.07	30.1	36.57
ZC3H12A	9.85	11.93	9.68	37.77	30.97	29.02
PDZK1IP1	2.73	2.65	1.57	13.4	11.32	11.07
IFI44L	0.2	0.68	0.18	1.25	1.77	1.98
GBP5	0.1	0.22	0.05	0.48	0.37	0.4
VTCN1	7.56	5.55	6.18	3.27	3.42	2.44
IVL	46.45	57.42	50.06	107.67	85.03	113.71
SPRR2D	7.08	5.32	5.99	51.95	35.88	52.56
SPRR2A	23.4	32.39	24.58	84.58	73.55	91.74
SPRR2E	0.75	0.68	0.85	11.35	7.3	8.59
PGLYRP4	1.33	1.41	1.49	5.3	6.33	5.44
S100A9	993.66	1095.47	1111.39	2375.26	2259.39	2098.82
S100A12	4.08	5.46	5.24	8.19	11.05	13.85
S100A8	66.01	56.77	49.18	183.67	221.78	208.82
NID1	1.31	1.71	1.33	0.68	0.76	0.43
MAP3K8	0.96	0.95	1.06	2.09	2.13	1.88
ZNF488	1.17	1.26	1.01	0.56	0.53	0.45
RBM20	0.3	0.25	0.38	0.06	0.11	0.12
NANOS1	0.88	0.71	0.96	0.17	0.43	0.28
ADAM8	2.08	2.46	1.97	5.02	3.53	4.17
IFITM1	3.21	5.02	4.12	11.52	11.05	13.78
IRF7	0.66	1.07	0.76	3.13	1.86	2.16
IFITM10	4.13	6.55	3.67	1.78	1.44	1.47
MRGPRX3	0.37	0.58	0.5	2.07	2.3	1.25
SAA2	5.94	6.31	6.87	32.07	37.49	31.28
SAA1	139.41	127.33	94.78	552.69	649.73	454.53
MYEOV	0.95	0.88	0.72	1.97	1.78	2.17
P2RY6	0.46	0.78	0.44	1.13	1.12	1.26
HEPHL1	2.13	1.9	1.83	4.56	5.05	4.56
BIRC3	1.24	1.14	1.66	4.31	4.49	3.87
MMP13	1.22	1.38	1.11	2.83	3.42	1.66
RND1	0.76	0.71	0.71	2.49	1.62	1.95
METTL7A	3.36	4.17	4.06	1.57	2.26	1.74
KRT6B	44.43	47.73	55.71	147.25	132.77	141.66
KRT4	6.06	4.81	5.96	9.57	9.32	13.94
CYP27B1	1.51	0.93	1.37	3.09	2.88	2.69
OAS1	1.89	2.15	1.63	5	6.44	6.32
OAS3	5.29	6.04	4.71	11.33	12.87	14.59
OAS2	5.12	5.28	4.3	10.28	11.81	12.23
EPSTI1	0.74	1.49	0.87	1.89	2.4	1.9
IRF9	8.19	8.48	8.25	18.09	20.95	18.92
IFI27	1.1	2.22	1.02	9.5	9.38	12.23
SERPINA3	21.54	21.72	15.73	51.99	66.85	41.8
TNFAIP2	5.33	6.78	5.48	19.69	16.61	13.95
C15orf48	30.45	29.93	29.51	64.14	74.44	68.4
BCL2A1	1.09	1.1	2.53	7.55	8.39	7.53
RHCG	15.04	18.28	15.29	42.88	38.73	38.89
IL32	15.19	14.08	12.29	29.14	34.97	30.59
XAF1	0.16	0.62	0.23	1.73	2.04	1.8
CSF3	0.33	0.05	0.11	6	4.36	3.25
KRT24	0.58	0.53	0.77	2.08	1.78	2.5
STAT5A	0.71	0.49	0.41	1.2	1.24	0.99
ITGB3	1.08	0.76	0.83	2.04	2.07	1.87
SOCS3	2.93	4.33	3.48	6.82	8.35	6.45
C1QTNF1	0.79	0.72	0.81	3.41	2.68	2.3
TNFSF14	0.25	0.48	0.35	1.32	1.73	1.18
C3	33.73	32.24	27.5	91.9	90.18	78.18
ICAM1	16.69	21.15	13.99	62.84	66.67	54.49
CYP4F3	1.32	1.64	0.9	0.67	0.67	0.48
BST2	1.63	3.23	2.02	4.94	5.29	5.88
STON1	0.45	0.45	0.42	0.11	0.22	0.13
IL1A	43.89	42.8	63.8	94	111.48	104.3
IL1B	79.41	69.61	67.66	146.18	157.03	140
IL36G	3.64	4.95	3.68	23.51	29.76	25.77
CCL20	3.82	5.86	5.12	45.98	44.58	37.46
PI3	3.8	6.45	3.05	13.94	15.1	15.02
MMP9	3.33	4.52	3.15	23.55	16.36	12.26
HELZ2	0.58	1.18	0.79	2.09	1.28	1.58
MX2	0.07	0.24	0.09	0.52	0.52	0.69
MX1	0.98	1.73	0.83	5.62	6.77	7.05
LIF	10.82	11.85	10.53	28.59	27.43	24.27
MAFF	7.4	6.49	8.24	14.87	16.6	16.13
PDGFB	3.32	3.15	2.95	6.53	5.72	6.21
TYMP	5.05	7.18	5.15	15.03	10.49	9.29
IRAK2	2.28	2.19	1.96	5.56	7.04	6.37
MYLK	0.44	0.48	0.47	0.19	0.22	0.11
PPARGC1A	0.72	0.85	0.75	0.33	0.38	0.37
CXCL6	0.42	0.37	0.66	1.61	1.07	1.98
CXCL1	51.79	66.87	60.27	151.08	169.07	147.14
CXCL5	0.68	0.2	0.67	5.88	5.52	6.03
CXCL3	2.58	2.21	1.1	6.9	11.72	8.19
CXCL2	18.02	20.16	13.35	36.98	52.51	42.59
TLR2	1.08	1.1	2.13	2.88	3.57	2.49
TRIML2	0.63	0.79	0.62	1.25	1.79	2.08
CSF2	1.05	1.54	0.64	8.47	6.13	8.94
CXCL14	3.84	7.47	6.32	1.88	2.71	1.82
HBEGF	16.15	13.91	14.73	32.44	38.92	35.98
TNIP1	35.32	35.58	34.37	85.2	81.14	80.45
EDN1	5.11	6.56	7.46	11.54	14.35	13.23
TNF	0.6	0.6	0.97	2.45	2.46	2.62
LTB	0.65	0.65	0.69	2.48	2.1	1.6
CFB	4.31	4.08	3.45	14.02	16.14	11.86
PSMB9	1.33	1.6	0.67	2.77	2.54	1.78
C6orf223	0.84	0.38	0.45	1.33	1.42	0.93
VNN1	0.67	0.55	0.38	1.81	2.22	1.71
VNN3	0.09	0.08	0.07	0.52	0.64	0.4
TNFAIP3	16.45	19.83	16.72	54.32	57.72	46.44
SOD2	4.72	4.31	3.78	11.38	14.19	10.53
IL6	0.97	0.96	0.44	5.73	6.41	5.02
INHBA	5.39	4.81	6.56	17.73	20.56	19.71
ATG9B	1.07	1.25	1	0.56	0.56	0.39
FAM167A	0.56	0.5	0.37	0.9	0.97	1.06
PLAT	2.82	2.71	2.57	7.26	6.26	7.16
MAP7D2	1.39	1.44	1.32	0.36	0.75	0.46
MIR221	33.36	64.22	45.87	18.35	28.54	20.88
SLC6A14	16.6	15.95	19.53	37.96	39.17	41.18
