# Supplementary material for: SARS-CoV-2 infection activates a subset of intrinsic pathways to inhibit type I interferons in vitro and in vivo
Source: Int J Med Sci. 2021 Apr 28;18(12):2561–9. doi: 10.7150/ijms.56630 (PMC8176179; doi:10.7150/ijms.56630)
Supplement: Supplementary file 1 — Supplementary tables. [file ijmsv18p2561s1.zip › Table S1-S4/Table S2.xlsx]

## Sheet: Sheet1
ONTOLOGY	ID	Description	GeneRatio	BgRatio	pvalue	p.adjust	qvalue	geneID	Count
BP	GO:0060337	type I IFN signaling pathway	12/100	89/18493	5.33534e-14	9.79036e-12	6.49869e-12	IFI6/IFITM1/IRF7/OAS1/OAS3/OAS2/IRF9/IFI27/XAF1/BST2/MX2/MX1	12
BP	GO:0097191	extrinsic apoptotic signaling pathway	11/100	224/18493	3.54618e-08	1.85921e-06	1.23412e-06	IFI6/IFI27/BCL2A1/ICAM1/IL1A/IL1B/CSF2/TNF/TNFAIP3/INHBA/MIR221	11
BP	GO:0007249	NF-κB signaling	11/100	258/18493	1.49196e-07	6.28336e-06	4.1708e-06	ZC3H12A/S100A12/BIRC3/BST2/IL1B/IL36G/IRAK2/TLR2/TNIP1/TNF/TNFAIP3	11
BP	GO:0070098	chemokine-mediated signaling pathway	7/100	87/18493	4.48463e-07	1.57822e-05	1.0476e-05	CCL20/CXCL6/CXCL1/CXCL5/CXCL3/CXCL2/EDN1	7
BP	GO:0002224	TLR signaling pathway	8/100	131/18493	5.50959e-07	1.8382e-05	1.22017e-05	S100A9/S100A8/IRF7/BIRC3/IRAK2/TLR2/TNIP1/TNFAIP3	8
BP	GO:0060333	IFN-γ-mediated signaling pathway	7/100	90/18493	5.65885e-07	1.86379e-05	1.23716e-05	IRF7/OAS1/OAS3/OAS2/IRF9/SOCS3/ICAM1	7
BP	GO:0070498	IL1-mediated signaling pathway	5/100	55/18493	1.17361e-05	0.000235547	0.000156353	MAP3K8/IL1A/IL1B/IRAK2/IL6	5
BP	GO:0031663	LPS-mediated signaling pathway	5/100	56/18493	1.28317e-05	0.000249733	0.000165769	IL1B/IRAK2/TLR2/TNF/TNFAIP3	5
BP	GO:0043491	protein kinase B signaling	8/100	253/18493	6.91209e-05	0.000924852	0.000613903	ADAM8/CSF3/C1QTNF1/IL1B/PDGFB/HBEGF/TNF/MIR221	8
BP	GO:0097193	intrinsic apoptotic signaling pathway	8/100	287/18493	0.0001653	0.00177157	0.00117594	IFI6/S100A9/S100A8/BCL2A1/MMP9/TNF/VNN1/SOD2	8
BP	GO:0033209	TNF-mediated signaling pathway	5/100	119/18493	0.000469046	0.00405716	0.00269308	BIRC3/TNFSF14/TNF/LTB/TNFAIP3	5
BP	GO:0070423	nucleotide-binding oligomerization domain containing signaling pathway	3/100	35/18493	0.000885566	0.00679551	0.00451076	BIRC3/IRAK2/TNFAIP3	3
BP	GO:0048008	platelet-derived growth factor receptor signaling pathway	3/100	56/18493	0.00345535	0.0178607	0.0118557	PDGFB/PLAT/MIR221	3
BP	GO:0070102	IL6-mediated signaling pathway	2/100	17/18493	0.00373414	0.0190337	0.0126343	SOCS3/IL6	2
BP	GO:0030949	positive regulation of vascular endothelial growth factor receptor signaling pathway	2/100	19/18493	0.00466222	0.0221391	0.0146956	ITGB3/IL1B	2
BP	GO:0014065	PI3K signaling	4/100	136/18493	0.00636635	0.0281017	0.0186534	CSF3/PDGFB/EDN1/TNF	4
