# Supplementary material for: SARS-CoV-2 infection activates a subset of intrinsic pathways to inhibit type I interferons in vitro and in vivo
Source: Int J Med Sci. 2021 Apr 28;18(12):2561–9. doi: 10.7150/ijms.56630 (PMC8176179; doi:10.7150/ijms.56630)
Supplement: Supplementary file 1 — Supplementary tables. [file ijmsv18p2561s1.zip › Table S1-S4/Table S3.xlsx]

## Sheet: Table S3
	IFNB1
GBP5	-0.639407
MRGPRX3	-0.617623
P2RY6	-0.670291
EPSTI1	-0.763583
TNFAIP2	-0.603181
XAF1	-0.652246
SOCS3	-0.69289
TNFSF14	-0.635221
BST2	-0.689285
PI3	-0.611125
HELZ2	-0.713307
MX2	-0.614862
TYMP	-0.632203
CXCL1	-0.61377
EDN1	-0.625949
