# Supplementary material for: SARS-CoV-2 infection activates a subset of intrinsic pathways to inhibit type I interferons in vitro and in vivo
Source: Int J Med Sci. 2021 Apr 28;18(12):2561–9. doi: 10.7150/ijms.56630 (PMC8176179; doi:10.7150/ijms.56630)
Supplement: Supplementary file 1 — Supplementary tables. [file ijmsv18p2561s1.zip › Table S1-S4/Table S4.xlsx]

## Sheet: Table S4
	IFNB1
LMAN2	-0.674648
NUDCD2	-0.61669
PXK	-0.637333
SUCLG2	-0.822752
OGG1	-0.634811
TADA3	-0.645447
LIN52	-0.626161
ARMC10	-0.61048
ZUP1	-0.617601
PTP4A2	-0.631273
SNRNP40	-0.681249
HMGCL	-0.631655
USP48	-0.694251
NMNAT1	-0.617413
C2orf42	-0.700113
CEP76	-0.661506
NUP42	-0.628025
PER2	-0.612069
CTRL	-0.623298
ZFP90	-0.613025
DVL3	-0.657696
RTTN	-0.641546
ADI1	-0.616154
PCID2	-0.672517
ING1	-0.644466
ACTR5	-0.678036
DSN1	-0.652305
UNC119	-0.673756
AATF	-0.745676
CSNK1D	-0.691354
CCDC84	-0.770206
TBRG1	-0.618861
ACRV1	-0.604251
HYLS1	-0.626561
ROGDI	-0.629057
NME4	-0.658558
MAPRE2	-0.621174
MLYCD	-0.656036
MTMR2	-0.600849
AP4S1	-0.614954
ADCY4	-0.868172
ACIN1	-0.642546
NUCKS1	-0.626806
ENTR1	-0.67049
ATP5PF	-0.602483
TMEM50B	-0.657972
PIP4K2A	-0.612278
WRN	-0.600548
FAN1	-0.604336
CABLES2	-0.689994
NCKIPSD	-0.727156
SACM1L	-0.813878
USHBP1	-0.615978
SRRT	-0.662792
SMARCAL1	-0.65796
NHEJ1	-0.629573
MRPL44	-0.630785
PEX16	-0.637678
CHMP7	-0.615488
MEX3B	-0.634229
MYCBPAP	-0.604713
TIMM23	-0.603165
ZNF777	-0.632979
EWSR1	-0.620592
ING4	-0.63221
GFM2	-0.603472
PM20D2	-0.62786
MYPOP	-0.624257
ZNF226	-0.609737
SMG7	-0.625785
IL15	-0.632107
SETD7	-0.60418
NXF1	-0.684296
PATL1	-0.69406
OSBP	-0.678135
ANKS1A	-0.616478
RFC3	-0.662326
ZNF514	-0.684349
FASTKD5	-0.636056
UBOX5	-0.677782
SLC16A14	-0.647772
ADIPOR2	-0.642329
CDIPT	-0.602996
SCRN3	-0.605315
ORC1	-0.716269
SCO2	-0.655594
AASDH	-0.684189
CLOCK	-0.611229
GNPAT	-0.637781
ZNF581	-0.687871
TFB1M	-0.741143
ZNF184	-0.65662
ANKRD13A	-0.722458
CHTOP	-0.626264
ZNF8	-0.623823
PXYLP1	-0.672442
CENPA	-0.639577
PIP4P1	-0.72239
IREB2	-0.761846
TAF6	-0.67034
